# Supplementary material for: Challenging the Existing Model of the Hexameric HIV-1 Gag Lattice and MA Shell Superstructure: Implications for Viral Entry
Source: Viruses. 2021 Jul 31;13(8):1515. doi: 10.3390/v13081515 (PMC8402665; doi:10.3390/v13081515)
Supplement: Supplementary file 1 [file viruses-13-01515-s001.zip]

Archive with 1 entries (1 files):
- viruses-1267917-supplementary.pdf
